# Supplementary material for: Antimicrobial Activity and Toxicity of Analogs of Wasp Venom EMP Peptides. Potential Influence of Oxidized Methionine
Source: Antibiotics (Basel). 2021 Oct 4;10(10):1208. doi: 10.3390/antibiotics10101208 (PMC8532962; doi:10.3390/antibiotics10101208)
Supplement: Supplementary file 1 [file antibiotics-10-01208-s001.zip]

Archive with 1 entries (1 files):
- antibiotics-1373660-Supplementary.pdf
